# Supplementary material for: X-ray Structures and Computational Studies of Two Bioactive 2-(Adamantane-1-carbonyl)-N-substituted Hydrazine-1-carbothioamides
Source: Molecules. 2022 Dec 1;27(23):8425. doi: 10.3390/molecules27238425 (PMC9741201; doi:10.3390/molecules27238425)
Supplement: Supplementary file 1 [file molecules-27-08425-s001.zip]

Archive with 1 entries (1 files):
- molecules-2028018-supplementary.pdf
